# Supplementary material for: Gap Junction-Mediated Intercellular Communication of cAMP Prevents CDDP-Induced Ototoxicity via cAMP/PKA/CREB Pathway
Source: Int J Mol Sci. 2021 Jun 13;22(12):6327. doi: 10.3390/ijms22126327 (PMC8231879; doi:10.3390/ijms22126327)
Supplement: Supplementary file 1 [file ijms-22-06327-s001.zip]

Archive with 1 entries (1 files):
- ijms-1240392-supplementary.pdf
